# Supplementary material for: Dietary Soy Consumption and Cardiovascular Mortality among Chinese People with Type 2 Diabetes
Source: Nutrients. 2021 Jul 23;13(8):2513. doi: 10.3390/nu13082513 (PMC8398979; doi:10.3390/nu13082513)
Supplement: Supplementary file 1 [file nutrients-13-02513-s001.zip]

Archive with 1 entries (1 files):
- nutrients-1291564-supplementary.pdf
